# Supplementary material for: The Retinoic-Acid-Related Orphan Receptor Alpha May Be Highly Involved in the Regulation of Seasonal Hair Molting
Source: Int J Mol Sci. 2025 Feb 13;26(4):1579. doi: 10.3390/ijms26041579 (PMC11855665; doi:10.3390/ijms26041579)
Supplement: Supplementary file 1 [file ijms-26-01579-s001.zip]

Archive with 2 entries (2 files):
- File S1ú║Supplementary Materials.pdf
- File S2ú║Data_source_file.xlsx
