# Supplementary material for: The Retinoic-Acid-Related Orphan Receptor Alpha May Be Highly Involved in the Regulation of Seasonal Hair Molting
Source: Int J Mol Sci. 2025 Feb 13;26(4):1579. doi: 10.3390/ijms26041579 (PMC11855665; doi:10.3390/ijms26041579)
Supplement: Supplementary file 1 [file ijms-26-01579-s001.zip › File S2ú║Data_source_file.xlsx]

## Sheet: Tabelle1
The effect of RORα on cell viability (CCK_8)					qPCR_Ct					Figure. 2F Ccnb1 (qPCR_Ct)					Figure. 2G Ccne1 (qPCR_Ct)					Figure. 2G Ccne2 (qPCR_Ct)					Figure. 2H Cdk1 (qPCR_Ct)					Figure. 2H Cdk2 (qPCR_Ct)					Figure. 2H Cdk6 (qPCR_Ct)					Figure. 2I Cdk8 (qPCR_Ct)					Figure. 2I Cdk14 (qPCR_Ct)
0ng/L MT	1000ng/L MT	1000ng/L MT+SR1078	1000ng/L MT+SR3335		MT 0ng/L（CG）					MT 0ng/L（CG）					MT 0ng/L（CG）					MT 0ng/L（CG）					MT 0ng/L（CG）					MT 0ng/L（CG）					MT 0ng/L（CG）					MT 0ng/L（CG）					MT 0ng/L（CG）
0.74925	0.82205	0.17105	0.77915		PPIB_CG_1	24.16	Ccna2_CG_1	26.06		PPIB_CG_1	24.16	Ccnb1_CG_1	27.83		PPIB_CG_1	24.16	Ccne1_CG_1	29.82		PPIB_CG_1	24.16	Ccne2_CG_1	27.69		PPIB_CG_1	24.16	Cdk1_CG_1	25		PPIB_CG_1	24.16	Cdk2_CG_1	28.32		PPIB_0_1	22.11	CDK6_0_1	25.98		PPIB_CG_1	24.16	Cdk8_CG_1	28.75		PPIB_CG_1	24.16	Cdk14_CG_1	26.87
0.67605	1.06505	0.18335	0.97075		PPIB_CG_1	24.14	Ccna2_CG_1	26.04		PPIB_CG_1	24.14	Ccnb1_CG_1	27.79		PPIB_CG_1	24.14	Ccne1_CG_1	29.7		PPIB_CG_1	24.14	Ccne2_CG_1	27.67		PPIB_CG_1	24.14	Cdk1_CG_1	25.07		PPIB_CG_1	24.14	Cdk2_CG_1	28.35		PPIB_0_1	22.13	CDK6_0_1	26		PPIB_CG_1	24.14	Cdk8_CG_1	28.78		PPIB_CG_1	24.14	Cdk14_CG_1	26.87
0.59505	0.88105	0.18425	0.92945		PPIB_CG_1	23.97	Ccna2_CG_1	26.02		PPIB_CG_1	23.97	Ccnb1_CG_1	27.96		PPIB_CG_1	23.97	Ccne1_CG_1	29.74		PPIB_CG_1	23.97	Ccne2_CG_1	27.59		PPIB_CG_1	23.97	Cdk1_CG_1	24.85		PPIB_CG_1	23.97	Cdk2_CG_1	28.32		PPIB_0_1	22.09	CDK6_0_1	25.94		PPIB_CG_1	23.97	Cdk8_CG_1	28.85		PPIB_CG_1	23.97	Cdk14_CG_1	26.37
0.63535	0.97284	0.1848	0.9511		PPIB_CG_2	24.13	Ccna2_CG_2	25.97		PPIB_CG_2	24.13	Ccnb1_CG_2	27.63		PPIB_CG_2	24.13	Ccne1_CG_2	29.81		PPIB_CG_2	24.13	Ccne2_CG_2	27.76		PPIB_CG_2	24.13	Cdk1_CG_2	24.67		PPIB_CG_2	24.13	Cdk2_CG_2	28.5		PPIB_0_2	22.09	CDK6_0_2	25.78		PPIB_CG_2	24.13	Cdk8_CG_2	28.67		PPIB_CG_2	24.13	Cdk14_CG_2	27.34
0.71255	0.94371	0.1777	0.87496		PPIB_CG_2	23.98	Ccna2_CG_2	25.84		PPIB_CG_2	23.98	Ccnb1_CG_2	27.64		PPIB_CG_2	23.98	Ccne1_CG_2	29.95		PPIB_CG_2	23.98	Ccne2_CG_2	27.63		PPIB_CG_2	23.98	Cdk1_CG_2	24.69		PPIB_CG_2	23.98	Cdk2_CG_2	28.46		PPIB_0_2	22.14	CDK6_0_2	25.76		PPIB_CG_2	23.98	Cdk8_CG_2	28.59		PPIB_CG_2	23.98	Cdk14_CG_2	27.22
Data in the table has been normalized by subtracting the respective cell_free controls					PPIB_CG_2	23.57	Ccna2_CG_2	25.64		PPIB_CG_2	23.57	Ccnb1_CG_2	27.71		PPIB_CG_2	23.57	Ccne1_CG_2	29.71		PPIB_CG_2	23.57	Ccne2_CG_2	27.63		PPIB_CG_2	23.57	Cdk1_CG_2	24.6		PPIB_CG_2	23.57	Cdk2_CG_2	28.48		PPIB_0_2	21.81	CDK6_0_2	25.71		PPIB_CG_2	23.57	Cdk8_CG_2	28.68		PPIB_CG_2	23.57	Cdk14_CG_2	26.37
					PPIB_CG_3	24.56	Ccna2_CG_3	25.91		PPIB_CG_3	24.56	Ccnb1_CG_3	28.17		PPIB_CG_3	24.56	Ccne1_CG_3	29.67		PPIB_CG_3	24.56	Ccne2_CG_3	27.88		PPIB_CG_3	24.56	Cdk1_CG_3	25.07		PPIB_CG_3	24.56	Cdk2_CG_3	29.01		PPIB_0_3	21.92	CDK6_0_3	26.12		PPIB_CG_3	24.56	Cdk8_CG_3	28.83		PPIB_CG_3	24.56	Cdk14_CG_3	27.07
					PPIB_CG_3	24.28	Ccna2_CG_3	26.07		PPIB_CG_3	24.28	Ccnb1_CG_3	27.92		PPIB_CG_3	24.28	Ccne1_CG_3	29.91		PPIB_CG_3	24.28	Ccne2_CG_3	27.97		PPIB_CG_3	24.28	Cdk1_CG_3	25.3		PPIB_CG_3	24.28	Cdk2_CG_3	28.88		PPIB_0_3	22.04	CDK6_0_3	26.22		PPIB_CG_3	24.28	Cdk8_CG_3	28.74		PPIB_CG_3	24.28	Cdk14_CG_3	27.02
					PPIB_CG_3	23.78	Ccna2_CG_3	25.98		PPIB_CG_3	23.78	Ccnb1_CG_3	27.92		PPIB_CG_3	23.78	Ccne1_CG_3	29.71		PPIB_CG_3	23.78	Ccne2_CG_3	27.81		PPIB_CG_3	23.78	Cdk1_CG_3	25.15		PPIB_CG_3	23.78	Cdk2_CG_3	28.94		PPIB_0_3	21.89	CDK6_0_3	26.2		PPIB_CG_3	23.78	Cdk8_CG_3	28.78		PPIB_CG_3	23.78	Cdk14_CG_3	26.82
					MT 1000ng/L					MT 1000ng/L					MT 1000ng/L					MT 1000ng/L					MT 1000ng/L					MT 1000ng/L					MT 1000ng/L					MT 1000ng/L					MT 1000ng/L
					PPIB_MT_1	28.28	Ccna2_MT_1	28.86		PPIB_MT_1	28.28	Ccnb1_MT_1	31.32		PPIB_MT_1	28.28	Ccne1_MT_1	33.28		PPIB_MT_1	28.28	Ccne2_MT_1	31.16		PPIB_MT_1	28.28	Cdk1_MT_1	28.41		PPIB_MT_1	28.28	Cdk2_MT_1	32.94		PPIB_MT_1	21.85	CDK6_MT_1	25.67		PPIB_MT_1	28.28	Cdk8_MT_1	32.54		PPIB_MT_1	28.28	Cdk14_MT_1	30.23
					PPIB_MT_1	28.01	Ccna2_MT_1	28.99		PPIB_MT_1	28.01	Ccnb1_MT_1	31.54		PPIB_MT_1	28.01	Ccne1_MT_1	33.52		PPIB_MT_1	28.01	Ccne2_MT_1	31.08		PPIB_MT_1	28.01	Cdk1_MT_1	28.8		PPIB_MT_1	28.01	Cdk2_MT_1	33.06		PPIB_MT_1	21.74	CDK6_MT_1	25.89		PPIB_MT_1	28.01	Cdk8_MT_1	32.65		PPIB_MT_1	28.01	Cdk14_MT_1	30.23
					PPIB_MT_1	27.77	Ccna2_MT_1	29.15		PPIB_MT_1	27.77	Ccnb1_MT_1	31.63		PPIB_MT_1	27.77	Ccne1_MT_1	33.35		PPIB_MT_1	27.77	Ccne2_MT_1	31.02		PPIB_MT_1	27.77	Cdk1_MT_1	28.59		PPIB_MT_1	27.77	Cdk2_MT_1	33.02		PPIB_MT_1	21.59	CDK6_MT_1	25.76		PPIB_MT_1	27.77	Cdk8_MT_1	32.4		PPIB_MT_1	27.77	Cdk14_MT_1	30.53
					PPIB_MT_2	24.21	Ccna2_MT_2	25.71		PPIB_MT_2	24.21	Ccnb1_MT_2	27.69		PPIB_MT_2	24.21	Ccne1_MT_2	30.51		PPIB_MT_2	24.21	Ccne2_MT_2	27.85		PPIB_MT_2	24.21	Cdk1_MT_2	25.04		PPIB_MT_2	24.21	Cdk2_MT_2	29.03		PPIB_MT_2	22.45	CDK6_MT_2	25.73		PPIB_MT_2	24.21	Cdk8_MT_2	29.34		PPIB_MT_2	24.21	Cdk14_MT_2	27.41
					PPIB_MT_2	24.4	Ccna2_MT_2	25.61		PPIB_MT_2	24.4	Ccnb1_MT_2	28.05		PPIB_MT_2	24.4	Ccne1_MT_2	30.16		PPIB_MT_2	24.4	Ccne2_MT_2	27.84		PPIB_MT_2	24.4	Cdk1_MT_2	25.14		PPIB_MT_2	24.4	Cdk2_MT_2	29.07		PPIB_MT_2	22.11	CDK6_MT_2	25.84		PPIB_MT_2	24.4	Cdk8_MT_2	29.36		PPIB_MT_2	24.4	Cdk14_MT_2	27.12
					PPIB_MT_2	24.21	Ccna2_MT_2	25.62		PPIB_MT_2	24.21	Ccnb1_MT_2	27.73		PPIB_MT_2	24.21	Ccne1_MT_2	30.64		PPIB_MT_2	24.21	Ccne2_MT_2	27.95		PPIB_MT_2	24.21	Cdk1_MT_2	25.04		PPIB_MT_2	24.21	Cdk2_MT_2	28.92		PPIB_MT_2	22.25	CDK6_MT_2	25.81		PPIB_MT_2	24.21	Cdk8_MT_2	29.01		PPIB_MT_2	24.21	Cdk14_MT_2	26.88
					PPIB_MT_3	24.24	Ccna2_MT_3	25.58		PPIB_MT_3	24.24	Ccnb1_MT_3	28.05		PPIB_MT_3	24.24	Ccne1_MT_3	30		PPIB_MT_3	24.24	Ccne2_MT_3	27.92		PPIB_MT_3	24.24	Cdk1_MT_3	25.15		PPIB_MT_3	24.24	Cdk2_MT_3	28.95		PPIB_MT_3	21.98	CDK6_MT_3	26.13		PPIB_MT_3	24.24	Cdk8_MT_3	29.47		PPIB_MT_3	24.24	Cdk14_MT_3	27.16
					PPIB_MT_3	24.17	Ccna2_MT_3	25.49		PPIB_MT_3	24.17	Ccnb1_MT_3	27.95		PPIB_MT_3	24.17	Ccne1_MT_3	29.94		PPIB_MT_3	24.17	Ccne2_MT_3	27.93		PPIB_MT_3	24.17	Cdk1_MT_3	25.19		PPIB_MT_3	24.17	Cdk2_MT_3	29.03		PPIB_MT_3	22.01	CDK6_MT_3	26.11		PPIB_MT_3	24.17	Cdk8_MT_3	29.34		PPIB_MT_3	24.17	Cdk14_MT_3	27.13
					PPIB_MT_3	24.17	Ccna2_MT_3	25.47		PPIB_MT_3	24.17	Ccnb1_MT_3	27.86		PPIB_MT_3	24.17	Ccne1_MT_3	30.19		PPIB_MT_3	24.17	Ccne2_MT_3	28.27		PPIB_MT_3	24.17	Cdk1_MT_3	25.12		PPIB_MT_3	24.17	Cdk2_MT_3	29.24		PPIB_MT_3	21.85	CDK6_MT_3	26.03		PPIB_MT_3	24.17	Cdk8_MT_3	28.98		PPIB_MT_3	24.17	Cdk14_MT_3	26.78
					MT 1000ng/L+SR1078					MT 1000ng/L+SR1078					MT 1000ng/L+SR1078					MT 1000ng/L+SR1078					MT 1000ng/L+SR1078					MT 1000ng/L+SR1078					MT 1000ng/L+SR1078					MT 1000ng/L+SR1078					MT 1000ng/L+SR1078
					PPIB_SR1078_1	28.06	Ccna2_SR1078_1	32.39		PPIB_SR1078_1	28.06	Ccnb1_SR1078_1	33.5		PPIB_SR1078_1	28.06	Ccne1_SR1078_1	34.93		PPIB_SR1078_1	28.06	Ccne2_SR1078_1	32.23		PPIB_SR1078_1	28.06	Cdk1_SR1078_1	30.62		PPIB_SR1078_1	28.06	Cdk2_SR1078_1	33.06		PPIB_SR1078_1	23.47	CDK6_SR1078_1	28.48		PPIB_SR1078_1	28.06	Cdk8_SR1078_1	32.46		PPIB_SR1078_1	28.06	Cdk14_SR1078_1	33.11
					PPIB_SR1078_1	28.01	Ccna2_SR1078_1	32.21		PPIB_SR1078_1	28.01	Ccnb1_SR1078_1	32.97		PPIB_SR1078_1	28.01	Ccne1_SR1078_1	35.28		PPIB_SR1078_1	28.01	Ccne2_SR1078_1	32.04		PPIB_SR1078_1	28.01	Cdk1_SR1078_1	30.47		PPIB_SR1078_1	28.01	Cdk2_SR1078_1	32.15		PPIB_SR1078_1	23.5	CDK6_SR1078_1	28.46		PPIB_SR1078_1	28.01	Cdk8_SR1078_1	32.62		PPIB_SR1078_1	28.01	Cdk14_SR1078_1	32.69
					PPIB_SR1078_1	27.7	Ccna2_SR1078_1	31.85		PPIB_SR1078_1	27.7	Ccnb1_SR1078_1	33.09		PPIB_SR1078_1	27.7	Ccne1_SR1078_1	34.38		PPIB_SR1078_1	27.7	Ccne2_SR1078_1	32.55		PPIB_SR1078_1	27.7	Cdk1_SR1078_1	30.65		PPIB_SR1078_1	27.7	Cdk2_SR1078_1	32.54		PPIB_SR1078_1	23.51	CDK6_SR1078_1	28.51		PPIB_SR1078_1	27.7	Cdk8_SR1078_1	32.01		PPIB_SR1078_1	27.7	Cdk14_SR1078_1	32.06
					PPIB_SR1078_2	28.06	Ccna2_SR1078_2	32.16		PPIB_SR1078_2	28.06	Ccnb1_SR1078_2	33.38		PPIB_SR1078_2	28.06	Ccne1_SR1078_2	36.75		PPIB_SR1078_2	28.06	Ccne2_SR1078_2	32.46		PPIB_SR1078_2	28.06	Cdk1_SR1078_2	30.95		PPIB_SR1078_2	28.06	Cdk2_SR1078_2	32.94		PPIB_SR1078_2	23.42	CDK6_SR1078_2	28.23		PPIB_SR1078_2	28.06	Cdk8_SR1078_2	32.98		PPIB_SR1078_2	28.06	Cdk14_SR1078_2	32.94
					PPIB_SR1078_2	28.05	Ccna2_SR1078_2	31.59		PPIB_SR1078_2	28.05	Ccnb1_SR1078_2	33.22		PPIB_SR1078_2	28.05	Ccne1_SR1078_2	36.54		PPIB_SR1078_2	28.05	Ccne2_SR1078_2	32.03		PPIB_SR1078_2	28.05	Cdk1_SR1078_2	31.11		PPIB_SR1078_2	28.05	Cdk2_SR1078_2	33.15		PPIB_SR1078_2	23.49	CDK6_SR1078_2	28.37		PPIB_SR1078_2	28.05	Cdk8_SR1078_2	32.52		PPIB_SR1078_2	28.05	Cdk14_SR1078_2	32.74
					PPIB_SR1078_2	28	Ccna2_SR1078_2	31.79		PPIB_SR1078_2	28	Ccnb1_SR1078_2	33.45		PPIB_SR1078_2	28	Ccne1_SR1078_2	36.64		PPIB_SR1078_2	28	Ccne2_SR1078_2	32.48		PPIB_SR1078_2	28	Cdk1_SR1078_2	30.83		PPIB_SR1078_2	28	Cdk2_SR1078_2	33.2		PPIB_SR1078_2	23.54	CDK6_SR1078_2	28.29		PPIB_SR1078_2	28	Cdk8_SR1078_2	32.33		PPIB_SR1078_2	28	Cdk14_SR1078_2	32.56
					PPIB_SR1078_3	28.11	Ccna2_SR1078_3	32.04		PPIB_SR1078_3	28.11	Ccnb1_SR1078_3	33.42		PPIB_SR1078_3	28.11	Ccne1_SR1078_3	33.92		PPIB_SR1078_3	28.11	Ccne2_SR1078_3	32.91		PPIB_SR1078_3	28.11	Cdk1_SR1078_3	30.5		PPIB_SR1078_3	28.11	Cdk2_SR1078_3	32.94		PPIB_SR1078_3	23.15	CDK6_SR1078_3	28.1		PPIB_SR1078_3	28.11	Cdk8_SR1078_3	33.21		PPIB_SR1078_3	28.11	Cdk14_SR1078_3	33.25
					PPIB_SR1078_3	28.12	Ccna2_SR1078_3	31.74		PPIB_SR1078_3	28.12	Ccnb1_SR1078_3	33.07		PPIB_SR1078_3	28.12	Ccne1_SR1078_3	37.22		PPIB_SR1078_3	28.12	Ccne2_SR1078_3	32.04		PPIB_SR1078_3	28.12	Cdk1_SR1078_3	30.88		PPIB_SR1078_3	28.12	Cdk2_SR1078_3	32.8		PPIB_SR1078_3	23.24	CDK6_SR1078_3	28.22		PPIB_SR1078_3	28.12	Cdk8_SR1078_3	33.14		PPIB_SR1078_3	28.12	Cdk14_SR1078_3	34.12
					PPIB_SR1078_3	27.95	Ccna2_SR1078_3	31.66		PPIB_SR1078_3	27.95	Ccnb1_SR1078_3	34.13		PPIB_SR1078_3	27.95	Ccne1_SR1078_3	35.45		PPIB_SR1078_3	27.95	Ccne2_SR1078_3	32.66		PPIB_SR1078_3	27.95	Cdk1_SR1078_3	30.57		PPIB_SR1078_3	27.95	Cdk2_SR1078_3	32.61		PPIB_SR1078_3	23.36	CDK6_SR1078_3	28.11		PPIB_SR1078_3	27.95	Cdk8_SR1078_3	32.92		PPIB_SR1078_3	27.95	Cdk14_SR1078_3	32.55

## Sheet: Sheet1
qPCR_Ct				Figure. 3C Bax (qPCR_Ct)
PPIB_0_1	22.44	Bcl-2_0_1	29.21	Bax_0_1	25.15
PPIB_0_1	22.49	Bcl-2_0_1	29.32	Bax_0_1	25.38
PPIB_0_1	22.42	Bcl-2_0_1	29.34	Bax_0_1	25.27
PPIB_0_2	21.93	Bcl-2_0_2	28.83	Bax_0_2	24.97
PPIB_0_2	21.98	Bcl-2_0_2	29.04	Bax_0_2	24.82
PPIB_0_2	21.91	Bcl-2_0_2	28.83	Bax_0_2	24.71
PPIB_0_3	22.09	Bcl-2_0_3	29.12	Bax_0_3	25
PPIB_0_3	22.1	Bcl-2_0_3	29.27	Bax_0_3	24.96
PPIB_0_3	22.04	Bcl-2_0_3	29.27	Bax_0_3	24.97
PPIB_SR1078_1	23.74	Bcl-2_SR1078_1	31.96	Bax_SR1078_1	26.29
PPIB_SR1078_1	23.86	Bcl-2_SR1078_1	32.39	Bax_SR1078_1	26.32
PPIB_SR1078_1	23.74	Bcl-2_SR1078_1	32.32	Bax_SR1078_1	26.22
PPIB_SR1078_2	23.64	Bcl-2_SR1078_2	31.56	Bax_SR1078_2	26.07
PPIB_SR1078_2	23.68	Bcl-2_SR1078_2	32.1	Bax_SR1078_2	26.12
PPIB_SR1078_2	23.81	Bcl-2_SR1078_2	31.95	Bax_SR1078_2	26.11
PPIB_SR1078_3	23.33	Bcl-2_SR1078_3	31.69	Bax_SR1078_3	25.39
PPIB_SR1078_3	23.37	Bcl-2_SR1078_3	31.67	Bax_SR1078_3	25.52
PPIB_SR1078_3	23.28	Bcl-2_SR1078_3	31.85	Bax_SR1078_3	25.44
PPIB_mel_1	21.9	Bcl-2_mel_1	28.83	Bax_mel_1	24.74
PPIB_mel_1	22.07	Bcl-2_mel_1	29.03	Bax_mel_1	24.8
PPIB_mel_1	21.92	Bcl-2_mel_1	28.66	Bax_mel_1	24.71
PPIB_mel_2	22.12	Bcl-2_mel_2	28.53	Bax_mel_2	25.28
PPIB_mel_2	22.17	Bcl-2_mel_2	28.69	Bax_mel_2	25.38
PPIB_mel_2	22	Bcl-2_mel_2	28.8	Bax_mel_2	25.26
PPIB_mel_3	22.2	Bcl-2_mel_3	29.24	Bax_mel_3	25.16
PPIB_mel_3	22.24	Bcl-2_mel_3	29.36	Bax_mel_3	25.22
PPIB_mel_3	22.13	Bcl-2_mel_3	29.33	Bax_mel_3	25.24

## Sheet: Sheet2
Measurement of Cellular Ferrous Ion Content (nmol/106 cells, n=3)									Measurement of Cellular Total-GSH (μmol/106 cells, n=3)
MT 1000ng/L		MT 1000ng/L+SR1078							MT 1000ng/L	MT 1000ng/L+SR1078
0.2303		0.3533							3.81947	7.73566
0.1982		0.3823							4.65196	6.8553
0.2582		0.3187							3.078	5.89274
Measurement of Cellular GSSG (nmol/106 cells, n=3)									Measurement of Cellular LPO (μmol/gprot, n=3)
MT 1000ng/L		MT 1000ng/L+SR1078							MT 1000ng/L	MT 1000ng/L+SR1078
0.85598		2.60305							0.963534	1.05077
0.960458		2.88896							1.01543	1.03086
0.761883		3.01868							1.02104	1.08946
Measurement of Cellular MDA (μmol/gprot, n=3)									Ferrostatin-1 Rescue Experiment（CCK-8）
MT 1000ng/L	MT 1000ng/L+SR1078								Melatonin+SR1078	Melatonin+SR1078+Ferrostatin-1	Melatonin
1.16571		0.884918							0.6355	0.5101	1.1278
1.20282		0.814673							0.54	0.5683	1.1344
1.12532		0.775789							0.5188	0.5002	1.1966
									0.5002	0.5686	1.4262
									0.5086	0.5847	1.0784
									Data in the table has been normalized by subtracting the respective cell-free controls
qPCR_Ct
Control Group
PPIB_CG1	22.11	Acsl4_CG1	26.6768	Tfrc_CG1	25.2987	Gpx4_CG1	24.62
PPIB_CG1	22.13	Acsl4_CG1	26.564	Tfrc_CG1	25.2418	Gpx4_CG1	24.62
PPIB_CG1	22.09	Acsl4_CG1	26.5306	Tfrc_CG1	25.25	Gpx4_CG1	24.52
PPIB_CG2	22.09	Acsl4_CG2	26.3453	Tfrc_CG2	25.1801	Gpx4_CG2	24.27
PPIB_CG2	22.14	Acsl4_CG2	26.3693	Tfrc_CG2	25.1521	Gpx4_CG2	24.33
PPIB_CG2	21.81	Acsl4_CG2	26.2829	Tfrc_CG2	25.2188	Gpx4_CG2	24.3
PPIB_CG3	21.92	Acsl4_CG3	26.4178	Tfrc_CG3	25.2715	Gpx4_CG3	24.28
PPIB_CG3	22.04	Acsl4_CG3	26.4556	Tfrc_CG3	25.2363	Gpx4_CG3	24.3
PPIB_CG3	21.89	Acsl4_CG3	26.485	Tfrc_CG3	25.194	Gpx4_CG3	24.3
MTatonin 1000ng/L
PPIB_MT_1	21.85	Acsl4_MT_1	26.2424	Tfrc_MT_1	24.9116	Gpx4_MT_1	24.07
PPIB_MT_1	21.74	Acsl4_MT_1	26.2342	Tfrc_MT_1	25.0612	Gpx4_MT_1	24.16
PPIB_MT_1	21.59	Acsl4_MT_1	26.2592	Tfrc_MT_1	25.0257	Gpx4_MT_1	24.24
PPIB_MT_2	22.45	Acsl4_MT_2	26.3179	Tfrc_MT_2	25.3955	Gpx4_MT_2	24.24
PPIB_MT_2	22.11	Acsl4_MT_2	26.5405	Tfrc_MT_2	25.3274	Gpx4_MT_2	24.29
PPIB_MT_2	22.25	Acsl4_MT_2	26.359	Tfrc_MT_2	25.3449	Gpx4_MT_2	24.26
PPIB_MT_3	21.98	Acsl4_MT_3	26.6934	Tfrc_MT_3	25.0539	Gpx4_MT_3	24.88
PPIB_MT_3	22.01	Acsl4_MT_3	26.6464	Tfrc_MT_3	25.0491	Gpx4_MT_3	24.89
PPIB_MT_3	21.85	Acsl4_MT_3	26.7331	Tfrc_MT_3	25.0348	Gpx4_MT_3	24.74
MTatonin 1000ng/L+SR1078
PPIB_SR1078_1	23.47	Acsl4_SR1078_1	26.9934	Tfrc_SR1078_1	25.2812	Gpx4_SR1078_1	25.31
PPIB_SR1078_1	23.5	Acsl4_SR1078_1	26.8895	Tfrc_SR1078_1	25.2998	Gpx4_SR1078_1	25.41
PPIB_SR1078_1	23.51	Acsl4_SR1078_1	26.8622	Tfrc_SR1078_1	25.2936	Gpx4_SR1078_1	25.36
PPIB_SR1078_2	23.42	Acsl4_SR1078_2	26.8165	Tfrc_SR1078_2	25.3853	Gpx4_SR1078_2	25.31
PPIB_SR1078_2	23.49	Acsl4_SR1078_2	26.8634	Tfrc_SR1078_2	25.3867	Gpx4_SR1078_2	25.43
PPIB_SR1078_2	23.54	Acsl4_SR1078_2	26.8535	Tfrc_SR1078_2	25.3721	Gpx4_SR1078_2	25.38
PPIB_SR1078_3	23.15	Acsl4_SR1078_3	26.6356	Tfrc_SR1078_3	25.1651	Gpx4_SR1078_3	25.2
PPIB_SR1078_3	23.24	Acsl4_SR1078_3	26.6444	Tfrc_SR1078_3	25.1526	Gpx4_SR1078_3	25.26
PPIB_SR1078_3	23.36	Acsl4_SR1078_3	26.5586	Tfrc_SR1078_3	25.1297	Gpx4_SR1078_3	25.16
Control Group
PPIB_CG1	22.44	Chac1_CG1	27.27	Hspb1_CG1	24.49	Nrf2_CG1	24.83	Phkg2_CG1	27.38	Sat1_CG1	26.13	Slc7a11_CG1	29.87	Steap3_CG1	27.97
PPIB_CG1	22.49	Chac1_CG1	27.29	Hspb1_CG1	24.57	Nrf2_CG1	24.91	Phkg2_CG1	27.28	Sat1_CG1	26.23	Slc7a11_CG1	29.84	Steap3_CG1	27.61
PPIB_CG1	22.42	Chac1_CG1	27.29	Hspb1_CG1	24.41	Nrf2_CG1	24.6	Phkg2_CG1	27.16	Sat1_CG1	26.06	Slc7a11_CG1	29.79	Steap3_CG1	27.71
PPIB_CG2	21.93	Chac1_CG2	26.77	Hspb1_CG2	24.12	Nrf2_CG2	24.25	Phkg2_CG2	26.83	Sat1_CG2	25.76	Slc7a11_CG2	29.23	Steap3_CG2	27.48
PPIB_CG2	21.98	Chac1_CG2	26.81	Hspb1_CG2	24.12	Nrf2_CG2	24.33	Phkg2_CG2	26.95	Sat1_CG2	25.65	Slc7a11_CG2	29.15	Steap3_CG2	27.26
PPIB_CG2	21.91	Chac1_CG2	26.64	Hspb1_CG2	24.06	Nrf2_CG2	24.08	Phkg2_CG2	26.72	Sat1_CG2	25.73	Slc7a11_CG2	28.99	Steap3_CG2	27.25
PPIB_CG3	22.09	Chac1_CG3	26.69	Hspb1_CG3	24.09	Nrf2_CG3	24.25	Phkg2_CG3	27.15	Sat1_CG3	25.87	Slc7a11_CG3	29.44	Steap3_CG3	27.64
PPIB_CG3	22.1	Chac1_CG3	26.92	Hspb1_CG3	24.05	Nrf2_CG3	24.37	Phkg2_CG3	27.21	Sat1_CG3	25.84	Slc7a11_CG3	29.65	Steap3_CG3	27.58
PPIB_CG3	22.04	Chac1_CG3	26.6	Hspb1_CG3	24.07	Nrf2_CG3	24.21	Phkg2_CG3	27.04	Sat1_CG3	25.84	Slc7a11_CG3	29.49	Steap3_CG3	27.53
MTatonin 1000ng/L
PPIB_MT_1	21.9	Chac1_MT_1	26.51	Hspb1_MT_1	24.04	Nrf2_MT_1	24.1	Phkg2_MT_1	26.97	Sat1_MT_1	25.57	Slc7a11_MT_1	29.01	Steap3_MT_1	27.53
PPIB_MT_1	22.07	Chac1_MT_1	26.66	Hspb1_MT_1	23.96	Nrf2_MT_1	24.13	Phkg2_MT_1	27.07	Sat1_MT_1	25.5	Slc7a11_MT_1	29.11	Steap3_MT_1	27.41
PPIB_MT_1	21.92	Chac1_MT_1	26.41	Hspb1_MT_1	23.92	Nrf2_MT_1	24.08	Phkg2_MT_1	27	Sat1_MT_1	25.62	Slc7a11_MT_1	28.95	Steap3_MT_1	27.3
PPIB_MT_2	22.12	Chac1_MT_2	26.59	Hspb1_MT_2	23.9	Nrf2_MT_2	24.08	Phkg2_MT_2	26.83	Sat1_MT_2	25.35	Slc7a11_MT_2	29.12	Steap3_MT_2	27.36
PPIB_MT_2	22.17	Chac1_MT_2	26.48	Hspb1_MT_2	23.78	Nrf2_MT_2	24.17	Phkg2_MT_2	26.91	Sat1_MT_2	25.54	Slc7a11_MT_2	29.14	Steap3_MT_2	27.45
PPIB_MT_2	22	Chac1_MT_2	26.5	Hspb1_MT_2	24.07	Nrf2_MT_2	23.94	Phkg2_MT_2	26.84	Sat1_MT_2	25.34	Slc7a11_MT_2	29.25	Steap3_MT_2	27.31
PPIB_MT_3	22.2	Chac1_MT_3	26.57	Hspb1_MT_3	24.3	Nrf2_MT_3	24.24	Phkg2_MT_3	27.11	Sat1_MT_3	25.85	Slc7a11_MT_3	29.4	Steap3_MT_3	27.82
PPIB_MT_3	22.24	Chac1_MT_3	26.64	Hspb1_MT_3	24.21	Nrf2_MT_3	24.32	Phkg2_MT_3	27.16	Sat1_MT_3	25.97	Slc7a11_MT_3	29.62	Steap3_MT_3	27.83
PPIB_MT_3	22.13	Chac1_MT_3	26.65	Hspb1_MT_3	24.12	Nrf2_MT_3	24.27	Phkg2_MT_3	27.03	Sat1_MT_3	25.86	Slc7a11_MT_3	29.58	Steap3_MT_3	27.55
MTatonin 1000ng/L+SR1078
PPIB_SR1078_1	23.74	Chac1_SR1078_1	26.15	Hspb1_SR1078_1	26.35	Nrf2_SR1078_1	25.27	Phkg2_SR1078_1	28.05	Sat1_SR1078_1	24.89	Slc7a11_SR1078_1	27.28	Steap3_SR1078_1	28.81
PPIB_SR1078_1	23.86	Chac1_SR1078_1	26.11	Hspb1_SR1078_1	26.31	Nrf2_SR1078_1	25.23	Phkg2_SR1078_1	28.11	Sat1_SR1078_1	24.94	Slc7a11_SR1078_1	27.35	Steap3_SR1078_1	28.8
PPIB_SR1078_1	23.74	Chac1_SR1078_1	26.12	Hspb1_SR1078_1	26.05	Nrf2_SR1078_1	25.13	Phkg2_SR1078_1	28.02	Sat1_SR1078_1	24.88	Slc7a11_SR1078_1	27.38	Steap3_SR1078_1	28.79
PPIB_SR1078_2	23.64	Chac1_SR1078_2	26.48	Hspb1_SR1078_2	26.43	Nrf2_SR1078_2	25.02	Phkg2_SR1078_2	27.99	Sat1_SR1078_2	24.88	Slc7a11_SR1078_2	27.37	Steap3_SR1078_2	28.67
PPIB_SR1078_2	23.68	Chac1_SR1078_2	26.23	Hspb1_SR1078_2	26.18	Nrf2_SR1078_2	25.07	Phkg2_SR1078_2	28.25	Sat1_SR1078_2	25.02	Slc7a11_SR1078_2	27.44	Steap3_SR1078_2	28.58
PPIB_SR1078_2	23.81	Chac1_SR1078_2	26.05	Hspb1_SR1078_2	26.23	Nrf2_SR1078_2	25.12	Phkg2_SR1078_2	28.07	Sat1_SR1078_2	24.87	Slc7a11_SR1078_2	27.43	Steap3_SR1078_2	28.67
PPIB_SR1078_3	23.33	Chac1_SR1078_3	25.68	Hspb1_SR1078_3	25.79	Nrf2_SR1078_3	24.63	Phkg2_SR1078_3	27.21	Sat1_SR1078_3	24.35	Slc7a11_SR1078_3	26.67	Steap3_SR1078_3	28.08
PPIB_SR1078_3	23.37	Chac1_SR1078_3	25.77	Hspb1_SR1078_3	25.88	Nrf2_SR1078_3	24.9	Phkg2_SR1078_3	27.26	Sat1_SR1078_3	24.44	Slc7a11_SR1078_3	26.81	Steap3_SR1078_3	28.25
PPIB_SR1078_3	23.28	Chac1_SR1078_3	25.73	Hspb1_SR1078_3	25.98	Nrf2_SR1078_3	24.64	Phkg2_SR1078_3	27.24	Sat1_SR1078_3	24.27	Slc7a11_SR1078_3	26.8	Steap3_SR1078_3	28.26
